# Supplementary material for: Lactiplantibacillus plantarum Z45 from Sour Soup Improves Flavor and Safety of Fermented Corn: Insights from Genomic and Metabolomic Approaches
Source: Foods. 2025 Nov 6;14(21):3803. doi: 10.3390/foods14213803 (PMC12609953; doi:10.3390/foods14213803)
Supplement: Supplementary file 1 [file foods-14-03803-s001.zip]

Archive with 1 entries (1 files):
- foods-3924510-supplementary.pdf
